# Supplementary material for: Factors influencing the need and willingness for presbyopic correction: a cross sectional study from south India
Source: Sci Rep. 2023 Dec 21;13:22906. doi: 10.1038/s41598-023-50288-w (PMC10739945; doi:10.1038/s41598-023-50288-w)
Supplement: Supplementary file 1 — Supplementary Information. [file 41598_2023_50288_MOESM1_ESM.xlsx]

## Sheet: Sheet1
Sn no.	MRD no.	Age	Gender	Parity	Education	Occupation	Distance	Complains of presbyopia	Previous refractive error for far	Presenting VA for far	Previous refractive error for near	Presenting VA near	Present refrative error for far	BCVA far	Present refractive error for near	BCVA near	IOP	AXL	ACD	LT	K1	K2	AA	NPA	NPC	DM	HTN	MEDICATION	ADDICTION	RBS	Hb	BMI	Decsion on near vn correction
1	21192857	55	1	9	4	1	15	1	0	0	0	10	0	0	2.5	6	18	23.24	3.34	3.73	44	44.5	1.08	92	12	1	0	1	0	118	12.6	32.4	1
2	21192949	70	2	1	2	3	15	1	0	0	0	12	0	0	2.5	6	13	23.35	4.12	3.19	47	47.25	0.77	129	10	1	0	1	0	136	13	31.9	1
3	21192870	61	2	2	5	1	15	1	0	0.2	0	12	0.5	0	2.75	6	14	23.42	4.62	4.12	42.75	43.5	0.5	200	11	1	0	1	0	161	12.9	30.3	1
4	21181378	49	2	2	2	3	15	1	0	0	0	8	0	0	2	6	15	21.64	3.11	4.53	43.5	43.75	1.94	52	12	0	1	0	0	120	8.8	27.3	1
5	21166166	44	2	2	4	1	15	1	0	0	0	8	0	0	1	6	17	22.09	3.25	4.3	45.5	45.75	4	25	9	0	0	0	0	124	12.2	31.3	1
6	17280230	38	2	2	2	3	10	1	0	0.2	0	8	0.5	0	1	6	15	21.56	4.07	2.26	44	44.75	4	25	9	0	0	0	0	121	10	22.39	1
7	19285285	40	2	0	3	3	68	1	0	0	0	10	0	0	1.5	6	15	24.05	4.23	3.11	43	43.5	2.22	45	10	1	1	1	0	151	14	27.34	1
8	21187600	40	2	2	3	2	30	1	0	0	0	8	0	0	1	6	17	22.08	2.73	4.17	44	45	4.76	21	8	0	0	1	0	88	13.3	34.2	1
9	21179373	56	2	2	1	2	20	1	0	0.2	0	12	1.75	0	2.5	6	17	22.04	2.85	4.54	42.5	43.25	0.54	185	12	1	1	1	0	170	13	27.3	1
10	21187608	58	1	9	4	1	30	1	0	0	0	12	0	0	2.5	6	15	23.05	6.08	3.05	43	43.5	0.72	138	13	0	1	1	0	239	15.5	27.3	1
11	21187644	45	1	9	2	5	20	0	0	0	0	10	0	0	2.5	6	17	22.29	2.94	3.56	45	45.5	0.5	200	11	0	1	0	0	140	14.4	22	0
12	27846373	44	2	4	1	3	15	1	0	0	0	8	0	0	1.5	6	7	22.19	3.01	4.6	42.5	43.25	1.92	52	9	1	0	1	0	136	13	31.9	1
13	19102064	51	2	2	4	1	1	1	0	0	0	8	0	0	2	6	17	21.7	6.73	4.05	44	44.25	1	100	8	1	0	0	0	245	11.9	21.23	1
14	21189748	45	2	3	3	2	4	1	0	0	0	10	0	0	1.25	6	14	22.18	3.78	3.92	46	47	1.04	96.15	9	1	0	0	0	235	11.1	32.8	1
15	20138246	49	1	9	1	4	28	0	0	0	0	12	0	0	2	6	14	21.1	4.68	3.31	45	45.25	1.27	78.7	11	0	0	0	0	172	12	30.85	1
16	21000660	46	1	9	4	4	40	1	0	0	0	10	0.75	0	1.5	6	15	22.6	4.2	4.92	43	43.5	2	50	9	1	1	0	0	141	12	25.09	1
17	26578274	53	2	2	2	4	20	1	0	0.2	1.75	10	0	0	2.25	6	12	22.56	3.2	3.92	46	45.75	1.91	52	10	0	0	0	0	85	10.4	22.36	1
18	16380500	46	2	2	4	1	9	1	0	0	0	8	0	0	1.25	6	18	23.44	2.9	3.86	44	44.5	2.56	39	10	0	0	0	0	90	8.5	22.8	1
19	21205048	43	2	1	5	3	8	1	0	0	1.5	6	0	0	1.5	6	13	24.97	3.69	3.95	45.05	45.1	1.63	61.3	9	0	0	0	0	128	12.1	25.6	1
20	21011671	43	1	9	3	4	9	0	0	0	0	10	0	0	1.25	6	16	22.18	2.59	4.41	45.5	45.75	3.57	28	10	0	0	0	0	150	14	32.19	1
21	18072396	55	2	4	3	3	70	1	0	0	0	12	0	0	2.25	6	19	22.51	2.7	3.84	41.25	42.25	1.58	63.29	8	0	1	1	0	168	12.9	32.5	1
22	21192878	42	1	9	1	5	130	0	0	0	0	12	0	0	1.25	6	15	22.16	3.27	4.55	46.5	46.25	1.38	72.46	10	0	0	0	0	90	11.5	23.1	0
23	21190707	50	2	2	1	3	30	1	0	0	0	12	0	0	2	6	16	22.38	6.02	1.97	45.25	45.5	1.88	53.19	9	0	0	0	0	110	13	23.5	1
24	21097710	42	2	2	3	3	2	1	0	0	1	8	0	0	1.25	6	17	21.7	6.73	2.89	46	47	1.5	66.66	10	0	0	0	0	101	10.5	22.63	1
25	15304320	45	2	1	3	3	3	0	0	0	0	10	0	0	1.5	6	14	23.02	5.56	2.86	44	44.25	4	25	10	0	0	0	0	103	7.3	30	0
26	28594749	50	2	2	2	2	12	1	0	0	0	10	0	0	2	6	16	23.58	6.58	3	46.25	47	1.5	66.66	8	1	0	1	0	158	11	31.2	1
27	16155297	42	2	2	1	5	15	1	0	0	0	10	0	0	1.25	6	14	24	6.5	3	46.25	47	2.5	40	11	0	0	0	0	110	11.2	18.4	1
28	18494739	41	1	9	5	1	15	1	0	0	0	10	0	0	1	6	14	23.01	3.69	3.91	42.75	43	2	50	10	0	1	0	0	90	12.2	24.31	1
29	21094151	42	1	9	3	4	12	1	0	0	0	10	0	0	1.25	6	14	22.9	5.11	3.82	43	43.5	3.1	32	10	0	0	0	0	152	11	22.26	1
30	18119439	42	1	9	2	5	2	0	0	0	0	8	0	0	1.25	6	15	21.74	5.71	4.39	46.25	46.5	4	25	7	0	0	0	0	100	13.1	18.64	0
31	17384749	42	2	2	1	3	25	0	0	0	0	10	0	0	1.25	6	13	22.39	3.65	4.17	44.5	45	1.5	67	12.5	1	1	1	0	308	14.3	34	1
32	21053166	41	1	9	4	1	20	0	0	0	0	8	-1.25	0	1	6	14	23.5	6.8	3.2	47	47.75	4.16	24	11	1	0	1	0	189	10.7	20.22	1
33	21112997	40	2	2	5	1	20	1	0	0	0	10	0	0	1	6	14	22.56	2.48	4.5	43.5	44	3.8	26	12	0	0	0	0	153	9	25.2	1
34	21100181	46	1	9	2	4	15	1	0	0	0	10	0	0	1.5	6	12	23.78	3.61	3.91	42.25	43	3.22	31	11	0	1	0	1	110	14.8	27.2	1
35	27494748	44	2	1	5	1	17	1	0	0	1.5	8	0	0	1.75	6	13	23.63	2.9	3.42	42.25	43	1.7	58.8	11	0	0	0	0	88	11.5	21.21	1
36	12493839	47	2	1	2	1	15	1	0	0	1.25	8	0	0	1.75	6	14	21.87	3.85	4.05	44.5	45	1.69	59	12.5	0	0	0	0	109	10.1	33	1
37	21208775	41	1	9	5	1	60	0	0	0	0	8	0	0	1	6	14	23.09	6.05	3.11	43	43.5	2.77	36	11	0	0	0	1	99	14.8	31.9	0
38	21054073	40	2	2	2	5	15	1	0	0	0	10	0	0	1	6	15	22.27	3.14	4.29	46	46.75	4	25	9	0	0	0	0	158	12	20.14	1
39	19394350	42	2	3	1	4	3	1	0	0.2	0	12	0	0.2	1.25	6	8	23	3.25	4.34	44.25	45	5	20	10	0	0	0	0	98	12	20.07	1
40	21093045	52	1	9	1	1	80	0	0	0.2	0	10	0.75	0	2.25	6	12	22.09	3.25	4.34	45.25	45.75	2.5	40	11	1	1	1	0	152	12.1	29.8	1
41	21083271	45	1	9	2	3	10	0	0	0	0	12	0	0	1.5	6	16	21.16	4.63	2.17	45.25	45.75	2.63	38	11	1	0	1	0	102	13.5	20.14	1
42	21189779	41	2	2	3	3	16	1	0	0	0	8	0	0	1	6	20	23.04	6	3.11	43	43.5	4.76	21	8	0	0	0	0	103	7.3	30	1
43	16735483	44	1	9	3	2	2	1	0	0	0	10	0	0	1	6	16	22.7	6.73	2.89	46	47	4.16	24	10	0	0	0	0	167	12	24.7	1
44	21160227	43	2	3	1	3	10	1	0	0	0	10	0	0	1.25	6	16	24	3.65	4.87	43.75	44	2.5	40	11	0	0	0	0	95	11.4	22.26	1
45	21145264	57	1	9	5	2	20	1	-2.25	0	2	6	-2.25	0	2	6	13	21.39	2.65	4.17	44.5	45	1.17	85.47	11	0	0	0	0	110	13.2	31	1
46	21116779	52	1	9	4	3	45	1	0	0	1.75	6	0	0	2.25	6	14	22.36	2.92	4.31	45.25	46.25	1.6	62.5	11	1	1	1	0	125	13.5	28.3	1
47	21094084	63	1	9	4	4	110	0	0	0	0	10	0	0	2.5	6	15	23.58	5.89	3.42	44	44	1.08	95.23	10	0	1	1	0	128	12	30.1	1
48	22163126	55	1	9	4	1	15	1	0	0	0	10	0	0	2.5	6	17	23.22	4.85	2.85	43.5	44	1.58	63.29	10	0	0	0	0	120	12.3	20.5	1
49	22163094	42	1	9	4	3	150	1	0	0	0	10	0	0	1.5	6	12	24.12	5	2.67	39.75	40.75	3.84	26	8	0	0	0	0	91	17.5	24.2	1
50	22163172	40	2	2	3	3	45	1	0	0	0	8	0	0	1	6	14	23.68	4.56	3.28	44.5	45	4	25	8	0	0	0	0	110	11.5	22.22	1
51	22156074	52	2	2	4	3	50	1	0	0	0	10	0	0	2	6	18	22.07	3.47	2.25	46.5	47.25	1.5	66.66	9	0	0	0	0	136	10.2	22.22	1
52	22151927	42	2	2	3	3	20	1	0	0.2	0	10	0.5	0	1.25	6	15	20.13	4.79	4.23	43	43.5	3.57	28	8	0	0	0	0	118	12.6	24.69	1
53	21077094	50	2	2	3	3	15	1	0	0	0	10	0	0	2	6	18	22.17	3.29	3.85	44.75	45.25	2	50	10	1	1	1	0	196	12.3	35.2	1
54	20120564	47	1	9	2	5	130	1	0	0.2	0	10	-0.75	0	1.75	6	15	21.79	2.67	2.28	43.25	43.5	2.63	38	9	1	0	0	0	199	12.4	22.3	0
55	17318455	60	1	9	2	5	15	1	0	0	0	10	0	0	2	6	12	23.27	3.42	4.21	43.75	44.25	1	100	10	0	1	0	0	130	15.1	22.49	1
56	22100964	46	1	9	3	1	15	0	0	0	0	10	0	0	1.5	6	17	23.37	3.61	4.41	44.75	45	2.77	36	8	0	0	0	0	131	13.3	30.44	1
57	22065288	62	1	9	4	2	135	1	0	0	0	10	0	0	2.75	6	18	23.1	4.18	3.27	45	46	1.42	70.4	9	1	0	0	0	99	8.4	25.76	1
58	15428323	40	2	1	5	1	100	1	0	0	0	10	0	0	1	6	13	23.55	3.69	3.9	43	43.25	4.29	23.31	8	0	0	0	0	120	14	28.6	1
59	22159443	52	1	9	4	1	10	1	0	0.2	0	10	1.25	0	2	6	15	22.77	3.07	4.06	46	46	2.08	48	9	0	0	0	0	88	14.1	26.9	1
60	22059574	47	2	2	4	3	34	1	0	0.3	0	8	0.5	0	1.5	6	14	22.95	3.6	3.5	44	44.5	3.12	32	9	0	0	0	0	90	13.1	20.5	1
61	22159758	46	2	2	3	3	15	1	0	0.3	0	10	0.5	0	1.75	6	13	21.68	3.08	3.02	46	46.5	3.57	28	10	0	0	0	0	115	16	24.6	1
62	16266010	62	1	9	3	5	27	0	0	0	0	10	0	0	1.75	6	19	23.5	3.15	2.82	44.75	45.75	0.83	120	9	1	0	0	0	166	13.1	26	0
63	22070797	46	2	3	2	3	150	1	0	0	0	12	0	0	1.75	6	18	23.95	3.92	4.1	45	45	1.88	53.19	10	0	0	0	0	130	11	20.3	1
64	22155706	57	2	2	2	3	16	1	0	0	0	8	1	0	2.75	6	17	21.72	5.22	3.64	45.75	46.5	1.5	66.66	11	0	0	0	0	143	10.6	24	1
65	22155698	56	2	2	3	3	130	1	0	0.2	0	6	-2	0	2.5	6	16	23.59	4.39	3.19	44	45	1.58	63.29	10	0	0	0	0	102	12.1	20.1	1
66	22148782	49	1	9	4	1	10	1	0	0	0	8	0	0	2.25	6	12	22.1	3.76	2.15	43.25	43	2.08	48	9	1	0	0	0	110	11.1	25.2	1
67	18711860	50	1	9	3	4	17	0	0	0.3	0	10	0	0	1.75	6	14	23.81	4.86	3.67	41.5	42.75	3.33	30	9	1	0	0	0	400	11	25	1
68	18229634	47	2	2	3	5	16	1	0	0.3	0	12	0.75	0	1.5	6	13	21.76	3.32	2.15	44.5	44.25	2.63	38	10	0	0	0	0	182	11.2	22.7	1
69	22148314	52	2	2	4	3	100	1	0	0.5	0	18	1.25	0	2	6	18	21.73	5.48	1.85	46	46.5	2.53	39.52	11	0	0	0	0	120	14.1	27	1
70	22150073	59	1	9	3	1	16	1	0	0.5	0	10	-1	0	2.5	6	16	21.73	5.78	1.86	46.02	46.56	1.58	63.29	11	0	0	0	0	128	13.5	27.3	1
71	22150089	52	1	9	3	5	10	1	0	0	0	8	0	0	2	6	12	22.09	3.67	2.15	41.5	42.25	4.34	23	9	0	0	0	0	95	10.7	31	1
72	22146337	38	1	9	2	4	17	1	0	0	0	8	0	0	1	6	16	22.5	2.22	2.98	43.5	43.75	5.26	19	8	0	0	0	0	102	12.6	26.5	1
73	20154669	49	1	9	4	1	25	1	0	0	0	10	0	0	1.25	6	10	22.29	2.96	4.41	46.5	47	2.5	40	6	0	0	0	0	138	14.3	23.4	1
74	16355509	54	2	2	2	5	2	0	0	0	0	10	0	0	2	6	18	21.67	4.81	2.25	46.25	46.5	1.58	63.29	10	0	0	0	0	84	12.3	34.72	1
75	22098989	62	1	9	1	4	100	0	0	0.6	0	18	2.25	0	2.5	6	18	23.54	3.2	2.82	45	45.75	0.5	200	11	0	0	0	0	171	7.8	24.32	1
76	22100837	72	1	9	4	1	90	1	0	0.8	0	10	-1.75	0	2.25	6	16	23.64	3.63	4.08	44	44.75	1.12	89.2	7	0	0	0	0	84	14.1	24.9	1
77	22076454	49	1	9	3	5	17	0	0	0	0	10	0	0	1	6	18	23.42	3.71	2.87	45	45.28	3.12	32	11	0	0	0	0	120	12	24.4	1
78	17145459	53	1	9	2	3	10	1	0	0	0	10	0	0	1.75	6	18	20.05	3.2	3.1	43	43.25	1.04	96	11	1	0	1	0	60	14	17.02	1
79	22072732	47	2	2	4	3	120	1	0	0	0	10	0	0	1.75	6	18	22.95	3.8	3.1	44.75	45	2.08	48	9	0	0	0	0	90	11.3	27.3	1
80	22142549	47	1	9	4	1	10	1	0	0	0	8	0	0	1.25	6	18	22.78	4.49	2.33	43.75	44	3.84	26	9	0	0	0	0	124	16.2	27.1	1
81	17381184	43	1	9	3	3	12	1	0	0	0	8	0	0	0.5	6	16	23.56	2.44	4.99	42	42.25	4.16	24	9	0	1	1	0	161	13.2	27	1
82	22424822	51	2	4	4	3	120	1	1.5	0.5	0	18	1.75	0	2.25	6	14	20.05	3.22	3.1	45	45.5	0.54	185	10	0	0	0	0	92	13	27.8	1
83	16299790	48	2	2	2	1	5	1	0	0.3	0	12	0	0	1.75	6	18	22.15	5.41	3.59	43.5	44.25	1.46	68	9	0	0	0	0	280	12.4	30.5	1
84	19033778	46	2	2	3	1	3	1	0	0	0	12	0	0	1.75	6	20	22.04	2.99	3.45	44	44.5	1.72	58	9	0	0	0	0	120	12.7	32.1	1
85	16038417	44	1	9	5	1	15	1	0	0	0	12	0	0	1.75	6	18	23.5	5.14	4.49	44.25	44	3.44	29	15	0	1	1	0	108	16	29.3	1
86	22140712	44	2	2	2	3	43	0	0	0	0	10	0	0	1.5	6	16	21.83	4.87	3.46	45	45.5	2.7	37	9	1	1	1	0	276	10.5	28.11	1
87	17316664	49	1	9	3	5	18	1	0	0	0	10	0	0	1.5	6	14	23.15	3.87	3.26	42	42.75	2.7	37	10	0	0	0	0	98	13.3	26.4	1
88	20897456	45	2	2	3	3	16	1	0	0	0	10	0	0	1	6	18	21.87	5.5	1.62	44	44.75	1.96	51	10	0	0	0	0	93	12.2	28.4	1
89	20122963	46	1	9	3	5	17	0	0	0.2	0	10	0	0	2	6	18	22.01	5.62	1.94	45.25	46.25	1.12	89	11	0	0	0	0	97	13.9	21.27	0
90	20084394	59	2	2	2	3	43	1	0	0	0	12	0	0	3	6	14	24.12	3.2	3.12	45.5	46.25	1.89	53	11	0	0	0	0	130	11.2	23.7	1
91	22108574	47	2	0	2	3	47	1	0	0.3	0	10	0.5	0	3	6	16	24.2	4.52	1.87	44	44.25	1.72	58	10	0	0	0	0	91	12.3	21.83	1
92	22108575	42	2	2	3	3	3	1	0	0	0	8	0	0	1.25	6	16	21.55	3.47	1.78	46.5	46.75	3.84	26	10	0	0	0	0	120	11.1	35.7	1
93	23435452	55	2	2	3	3	10	1	0	0.5	0	10	1.25	0	2.5	6	16	21.84	5.03	1.36	42.25	43.5	0.87	114	9	1	1	1	0	175	14.5	23.2	1
94	22191184	42	1	9	4	1	60	1	0	0.6	0	8	-0.5	0	0.75	6	12	21.82	3.74	2.92	44.75	46.25	5.55	18	8	0	0	0	0	89	14.9	31.3	1
95	22017229	55	2	2	3	3	12	1	0	0.2	0	12	0	0	2.25	6	17	23.11	5.61	3.14	42.75	43.75	1.58	63	9	0	0	0	0	102	10.5	23.17	1
96	22146372	47	1	9	3	2	15	0	0	0	0	10	0	0	1.75	6	13	23.14	3.16	3.21	42.25	42.3	2.12	47	8	1	1	1	0	141	13.8	24.25	1
97	21071289	59	2	3	3	3	70	1	0	0.8	0	18	3	0	2	6	14	23.94	3.53	4.36	42.5	43.25	1.37	72	9	1	1	1	0	209	8.9	27	1
98	22146323	42	1	9	3	1	57	0	0	0	0	10	0	0	1.25	6	12	21.22	4.71	2.96	44.75	45.25	3.33	30	10	0	0	0	0	96	12.6	23	0
99	20100252	45	2	2	2	3	250	1	0	0	0	10	0	0	1.5	6	13	22.18	3.81	2.14	43.5	45	3.33	30	7	0	0	0	0	110	13	20	1
100	22134752	62	2	4	1	3	16	0	0	1	0	6	2.5	0	2.5	6	122	21.63	5.31	2.06	44.5	45	0.25	400	10	0	0	0	0	105	11.1	30	1
101	22146344	42	1	9	4	1	45	1	0	0	0	8	0	0	1	6	17	23.74	3.7	3.53	43.5	43.5	3.57	28	7	0	0	0	0	88	13.7	26.8	1
102	22087618	52	2	2	4	3	40	1	0	0	0	12	0	0	2	6	17	23.46	3.07	4.52	46	47	1.46	68	9	0	0	0	0	122	12	29	1
103	16033129	53	1	9	4	2	25	1	0	0.2	0	12	-1	0	1	6	20	23.36	3.17	4.62	47.5	48.75	2	50	10	0	0	0	0	123	11.1	24	1
104	22076451	55	2	3	2	3	27	1	0	0	0	12	0	0	1.25	6	13	22.56	2.86	2.25	45.25	46	2	50	11	1	0	1	0	138	11.2	24.7	1
105	22091524	40	1	9	4	4	25	1	0	0	0	8	0	0	1	6	18	23.78	3.12	2.96	44	44.75	3.5	28	11	0	0	0	0	112	12	18	0
106	16036067	62	1	9	1	3	65	1	0	0	0	10	0	0	2.5	6	16	22.61	3.28	1.36	43.25	44	1.04	96	12	1	0	1	0	205	12.1	27.5	1
107	22069018	41	1	9	4	1	70	1	0	0	0	10	0	0	1.25	6	15	21	4.52	3.53	47.5	45	1.29	77.5	10	0	0	0	0	154	12	32.4	1
108	21269377	53	1	9	2	3	100	1	0	0.2	0	10	0.25	0	1.75	6	18	23.12	2.98	2.75	45	45.5	1.97	50.7	10	1	1	0	0	110	12.5	30	1
109	21117218	45	2	3	2	5	2	1	0	0.6	0	12	1.25	0	1.5	6	15	21.91	2.45	4.23	43.25	44	1.5	66.6	11	0	0	1	0	128	11.8	31.16	1
110	22038047	54	2	2	2	5	10	0	0	0	0	10	0	0	1.5	6	19	22.55	3.19	3.77	47.25	47.5	2	51	9	1	0	1	0	121	13.6	33.5	1
111	22054048	56	2	3	3	3	14	1	0	0.2	0	10	0.25	0	2.5	6	16	22.62	3.96	3.44	44	44	1.08	92.5	11	1	1	1	0	270	11.7	20.2	1
112	22042950	49	1	9	3	1	40	1	0	0	0	10	0	0	2	6	21	22.13	6.28	3.19	44.25	45.75	2.083	48	11	1	0	1	0	160	14.6	32.4	1
113	22041406	55	1	9	4	1	70	1	0	0.3	0	12	1	0	2.25	6	16	22.41	5.53	2.68	44.5	45.25	1.08	92.5	12	1	1	1	0	199	11.6	24.9	1
114	22052206	53	2	3	2	3	11	0	0	0	0	10	0	0	2.25	6	12	22.1	5.73	4.69	46.5	47.25	2	50	10	1	0	1	0	280	13.2	28	1
115	18097090	52	1	9	3	3	4	1	0	0	0	12	0	0	2.25	6	17	22.21	6.64	2.61	45.5	46.75	1.5	66.6	10	0	0	0	0	234	14.4	27	1
116	22145524	50	1	9	2	4	15	0	0	0.3	0	18	0	0	2	6	18	21.93	3.19	3.02	46	46.5	0.58	172	10	1	1	1	0	99	9.9	22.2	1
117	21224460	42	1	9	3	1	15	1	0	0	0	10	-0.25	0	1.5	6	13	22.34	2.99	4.06	45	45.25	1.33	75	9	0	1	0	0	81	16.2	26.5	1
118	22054049	60	1	9	4	1	23	1	0	0.3	0	18	1	0	2.5	6	17	22.5	5.88	4.65	43.75	44.25	1	100	13	1	1	1	0	112	12.17	25	1
119	16297221	53	2	0	2	5	100	1	0	1	0	12	2	0	2.25	6	17	22.32	4.58	2.12	44.5	45	1.46	68.4	12	1	0	1	0	316	13.3	28.4	1
120	18091803	43	1	9	4	3	22	1	0	0	0	8	0	0	1	6	14	23.45	3.79	3.9	44.25	44.5	2.94	34	11	0	0	0	0	120	14	25	1
121	22104601	44	1	9	2	1	20	1	0	0	0	10	0.25	0	2.25	6	17	23.11	3.44	3.87	46	46.75	1.54	64.9	10	0	0	0	0	110	9	28.7	1
122	17284008	43	2	2	3	1	5	1	0	0	0	10	0	0	1.75	6	16	23.21	3.45	3.97	43.5	44	1.29	77.5	9	0	0	0	0	110	8.6	31.5	1
123	18057148	43	2	1	3	5	8	1	0	0.3	0	10	-0.5	0	0.5	6	17	21.14	2.74	3.53	46.75	46	3.84	26	8	0	0	0	0	115	10.1	40	0
124	21203090	47	2	1	3	3	25	1	0	0	0	10	0	0	1.75	6	16	21.81	5.76	1.48	45.5	46.25	2.15	47	9	0	0	0	0	99	9.9	27.2	1
125	22058832	55	2	3	1	3	10	1	0	0	0	12	0	0	2.5	6	16	21.88	4.52	2.98	44.75	45.25	1.083	92	10	0	0	0	0	123	11.1	27.67	1
126	19259961	52	2	2	3	3	15	1	0	0	0	8	0.75	0	2.25	6	17	22.07	6.19	2.66	44.75	45	0.75	133	11	0	0	0	0	84	14.1	25.67	1
127	22023951	42	1	9	4	2	13	1	0	0	0	8	0	0	1	6	17	22.82	3.75	2.98	43.25	43.5	4.5	22	9	0	0	0	0	115	12	24	1
128	18122465	41	2	2	3	3	84	0	0	0	0	8	-1.25	0	1	6	13	21.34	3.76	2.32	46.25	47.25	3.84	26	8	0	0	0	0	117	12.4	22	1
129	22198653	50	2	2	2	3	5	0	0	0	0	10	0	0	2	6	13	22.71	3.36	4.44	41.25	44.25	1.5	66.6	9	0	0	0	0	125	12.5	39.5	1
130	22211921	55	1	9	4	1	50	1	0	0	0	10	0	0	2	6	14	22.56	3.92	2.75	44	44.25	1.96	51	9	0	0	0	0	100	14.2	27.5	1
131	22211916	52	1	9	4	1	45	1	0	0	0	10	0	0	2	6	16	22.75	3.15	2.53	42.75	43.75	2.94	34	8	0	0	0	0	96	13.8	29.7	1
132	21139501	40	2	2	3	3	12	1	0	0	0	8	0	0	1.25	6	15	23.21	2.98	3.2	44	44.75	4.16	24	8	0	0	0	0	102	11	25.8	1
133	22022138	50	2	2	3	3	12	1	0	0	0	10	0	0	2	6	20	21.81	3.31	4.12	46.25	46.75	2.38	42	8	0	0	0	0	76	10.8	31	1
134	22108485	59	1	9	3	5	100	1	0	1	0	18	2	0	2.5	6	15	23.28	3.54	3.78	41.25	42	0.67	149	10	1	0	0	0	329	13	29.4	1
135	22097160	46	1	9	4	3	12	0	0	0	0	10	0	0	1.75	6	14	22.75	6.11	1.74	44	44.5	2.5	39	9	0	0	0	0	96	14.6	27.9	0
136	22097165	40	2	0	2	3	12	0	0	0	0	8	0	0	1	6	18	23.58	3.78	2.56	44	45	2.77	36	9	0	0	0	0	97	11.2	28	1
137	22093533	43	2	2	2	3	175	1	0	0	0	10	-0.25	0	1.25	6	18	22.49	2.53	4.94	44.25	44.75	2.85	35	11	0	0	0	0	132	11	29.6	1
138	22093390	58	2	2	2	3	50	1	0	0	0	8	0	0	2.75	6	18	23.9	3.21	2.34	43.25	44	2	50	11	1	0	1	1	220	11.5	22	1
139	22100845	52	1	9	3	2	10	0	0	0	0	12	0	0	2.5	6	17	23.31	2.44	4.99	44	44	0.75	133	10	0	0	0	0	104	11.9	24.8	1
140	18063271	43	2	2	2	5	20	1	0	0	0	12	0	0	1	6	16	22.44	3.13	4.36	45	45	3.33	30	9	0	0	0	0	126	10.5	33.7	0
141	22059487	44	2	3	4	1	15	1	0	0	0	10	0	0	1.5	6	17	22.41	3.1	4.35	43.75	43.75	2.77	36	9	0	0	0	0	152	12.3	22.6	1
142	21261181	40	2	2	2	3	10	1	0	0	0	10	0	0	1	6	16	22.43	3.51	4.1	44.5	45	3.33	30	10	0	0	0	0	123	11.1	37	1
143	22194893	44	1	9	1	5	80	1	0	0	0	10	0	0	1.5	6	15	23.66	2.42	5.34	42.5	43.5	3.57	28	8	0	0	0	0	140	14.1	26.3	1
144	22202354	45	2	3	2	4	80	0	0	0.3	0	10	-0.75	0	1.5	6	11	24.12	3.28	2.98	44	44	4.54	22	8	0	0	0	0	102	9.7	24.77	0
145	22208126	52	2	2	2	3	150	1	0	0.2	0	10	0.5	0	2.25	6	20	23.56	2.59	4.28	43.75	44	0.5	200	11	0	0	0	0	120	11.2	24.8	1
146	22211911	62	1	9	3	2	40	1	0	0	0	12	0	0	2.75	6	10	23.48	2.65	5.5	44	44.75	1	100	10	1	0	1	0	110	12.3	22.4	1
147	22202311	50	1	9	4	1	65	1	0	0.2	0	12	0.5	0	1.75	6	15	22.54	3.89	2.88	42.25	42.75	1.5	66.6	8	0	1	1	0	108	14.6	23.1	1
148	28695844	46	2	3	1	5	3	1	0	0	0	10	0	0	1.5	6	14	22.87	2.84	3.6	44.75	45.25	4.34	23	9	0	1	1	0	175	9.6	29.9	1
149	23235466	43	1	9	4	1	2	1	0	0	0	8	0	0	1.25	6	18	23.2	2.86	3.67	42.5	43.25	4.54	22	9	0	0	0	0	93	12.5	24.4	1
150	22200516	42	1	9	1	5	134	1	0	0	0	10	0	0	1.25	6	12	22.9	3.68	3.57	44.5	44.5	4.16	24	8	0	0	0	0	107	11.8	25.2	0
151	23345466	62	1	9	2	4	10	1	0	0	0	10	0	0	2	6	14	23.65	3.22	2.98	39.5	43.25	1.25	80	10	0	0	0	0	105	11.4	30.9	0
152	23243545	40	1	9	4	1	60	0	0	0.8	0	8	-3.25	0	0.25	6	18	24.85	3.94	4.04	44	44.5	5.88	17	8	0	0	0	0	111	13.2	24.8	0
153	17123310	50	1	9	3	2	12	1	0	0	0	12	0	0	2	6	18	23.63	3.89	4.14	42.25	42.25	2.08	48	10	0	0	0	0	110	8	29	1
154	17384943	56	1	9	5	1	45	1	0	0	2	10	0	0	2.75	6	13	21.38	5.47	1.87	46	46.25	2	40	10	0	0	0	0	117	11	21.6	1
155	22196779	42	2	3	3	3	62	1	1	0.2	1	8	1.25	0	1.25	6	14	21.33	6.01	2.4	46	47	3.4	30	8	0	0	0	0	129	8	33.3	1
156	21157109	55	2	4	2	3	35	1	0	0.2	0	10	0.5	0	2.5	6	14	22.72	3.72	4.2	44.74	45.72	1.62	47	9	1	0	1	0	282	10	35.3	0
157	21149119	53	2	0	1	3	45	1	0	0	1.75	8	0	0	2.25	6	16	22.94	3.33	3.92	44.25	44.5	1.25	50	8	1	1	1	0	251	11	32.4	0
158	22142511	61	1	9	4	2	21	1	0	0.2	2	10	0.5	0	2.5	6	18	23.44	3.2	2.8	45.75	45.75	0.75	50	11	1	1	1	0	102	12.9	24.12	1
159	17317908	53	1	9	2	3	15	0	0	0	1.5	8	0	0	2	6	12	20.86	4.12	2.65	46.25	46.75	1.75	50	10	0	0	0	0	96	14.5	19	0
160	22281893	57	2	2	2	3	20	0	0	0.6	0	18	1	0	2.5	6	13	23.2	2.78	2.52	45	45.5	1.25	50	11	1	0	1	0	231	8.7	21.2	0
161	22270536	55	2	2	2	3	35	1	0	0.3	0	12	0.75	0.2	2.5	6	10	22.42	3.37	2.69	44	45	1.58	48	9	0	0	0	0	131	10	28.16	1
162	22260840	51	2	3	1	3	100	0	1.25	0.2	2.25	8	1.75	0	2.5	6	15	21.8	5.87	1.41	44.25	44.75	1.37	47	10	1	1	1	0	164	11.2	24	0
163	22278070	58	2	2	3	3	50	0	0	0.6	2.25	8	0.75	0	2.75	6	15	21.86	2.44	3.57	45.75	46.5	1.25	50	11	0	1	1	0	120	11.1	27.84	1
164	17349122	50	2	3	2	4	65	1	0	0.6	0	36	2.25	0	2	6	17	22.36	2.76	3.72	43.75	43.75	1.5	50	11	0	0	0	0	107	10.2	21.6	1
165	22279937	40	2	2	2	3	40	0	0	0.2	2	8	0	0.2	2.5	6	19	22.32	3.17	4.17	42.35	42.33	4.16	24	11	1	1	1	0	155	12	32.06	0
166	22276076	47	2	2	2	3	25	0	0	0.8	0	18	-0.75	0	2.75	8	13	22.94	5.49	2.25	43	44.5	2.94	34	9	1	1	1	0	258	13.2	28.7	1
167	22287462	52	1	9	4	2	60	1	0	0	0	12	0	0	2.5	6	12	24.62	3.18	3.76	44.26	47.25	0.24	49	11	0	1	1	0	110	12	25.9	1
168	22268536	60	1	9	3	3	10	0	0	0.2	2	10	0	0	2.75	6	16	22.36	2.32	4.72	44.25	44.75	0.8	48	9	0	0	0	0	120	11	25.86	0
169	22241921	50	2	2	1	5	4	1	0	0.3	0	10	0.5	0	1.5	6	12	23.01	3.03	4.34	44.75	45	2.27	44	10	0	0	0	0	111	10.7	32.8	1
170	22204178	50	2	2	1	3	82	1	0	0.2	0	12	0.5	0	2	6	15	22.65	4.38	2.08	42.5	43.25	1.75	50	9	1	0	1	0	134	9.9	30.5	0
171	22117881	46	2	4	2	3	44	1	0	0	0	10	0	0	1.75	6	14	22.3	5.39	4.26	46.5	46.5	3.84	26	8	1	1	1	0	321	11.2	24.8	0
172	16308751	59	2	2	2	3	40	1	0.5	0	1.25	10	0.5	0	2	6	15	22.64	2.62	3.95	44	44.15	1.62	47	10	0	0	0	0	147	10.2	37.6	1
173	22223150	53	2	2	2	3	40	0	1.25	0	2.75	6	1.25	0	2.75	6	18	21.75	4.34	2.34	44	44.5	1	50	11	1	0	1	0	257	10.1	25.6	1
174	21114036	45	1	9	2	3	100	1	0	0	0	10	0	0	1.5	6	18	22.39	2.74	4.14	45.5	45.75	2.77	36	9	1	0	1	0	188	14.1	23.8	1
175	18231152	80	2	3	2	3	3	1	0	0	0	12	0	0	2	6	12	21.36	3.25	2.76	44.25	45	2.22	45	10	1	0	1	0	190	11.6	34.59	1
176	22108402	47	1	9	2	5	40	0	0	0	0	8	0	0	1.75	6	18	22.95	3.82	4.1	44	44.5	2.17	46	8	1	1	1	1	282	10.6	20.9	0
177	21117806	55	1	9	5	1	52	0	0	0	2	10	0	0	2.5	6	10	22.26	4.18	4.11	44.5	45	1.5	48	12	1	1	1	1	244	8.6	27.9	1
178	12468908	55	2	2	1	3	20	1	0	0.3	0	12	1.5	0.2	2	6	14	21.6	4.95	2.57	47.25	48	0.71	51	10	1	0	1	0	156	10	22.4	0
179	22274157	63	2	3	2	3	50	1	0	0.5	0	12	0.75	0	2.75	6	14	21.47	2.56	2.78	42.75	43.25	0.5	50	12	0	0	0	0	98	10.2	26.7	0
180	22283752	44	1	9	3	3	40	1	0	0	0	8	0	0	1.25	6	15	22.82	3.16	3.47	44.15	44.75	3.03	33	11	1	0	1	1	170	13	27.5	1
181	22283777	44	1	9	4	5	45	1	0	0	0	8	0	0	1	6	13	23.82	4.14	3.71	44.25	44.75	3.12	32	11	0	0	0	0	111	12	25.3	1
182	22071006	46	1	9	2	4	80	0	0	0	0	10	0	0	1.25	6	16	22.74	3.14	4.72	42.15	42.16	2.94	34	9	1	0	1	0	397	12	29.7	0
183	22285746	41	2	2	3	3	40	1	0	0	0	10	0	0	0.75	6	12	22.82	3.17	4.12	43.75	44.25	3.84	26	9	0	0	0	0	111	12	21.4	1
184	14678965	58	1	9	3	3	110	1	1.5	0.2	2	8	2	0	2.5	6	15	23.69	2.8	2.33	42.5	42.75	0.25	48	11	1	0	1	1	320	12.8	25.8	1
185	19325559	65	1	9	2	4	100	1	0	0.2	0	12	0	0.2	2.5	6	14	22.91	2.79	4.06	44.5	45	0.62	50	8	0	1	1	1	90	10.2	22.1	1
186	22260838	62	1	9	3	3	100	1	0	0.6	0	12	1.5	0	2.75	6	14	23.73	2.27	2.22	43.25	44	1.33	48	11	0	0	0	1	199	16.5	27.9	1
187	22236169	50	1	9	4	4	80	1	0	0	1	10	0	0	1.75	6	12	22.88	6.54	3.14	43.5	43.75	2	50	10	0	0	0	0	139	13.6	27.2	1
188	22243787	50	2	4	3	3	15	0	2	0	2.5	6	2	0	2.5	6	17	21.91	2.79	3.51	45	45	2	50	9	1	1	1	0	132	10.5	27.21	1
189	24688657	70	1	9	4	4	7	0	0	0	2.25	8	0	0	2.75	6	10	23.13	3.83	4.4	43.25	43.25	0.62	50	11	1	1	1	0	89	12.8	25.1	0
190	22258920	57	1	9	3	3	5	0	0	0.3	0	18	-1	0	2	6	12	22.76	4.01	3.8	43.25	44	1.58	48	10	1	0	1	1	508	12.8	24.1	1
191	14576687	56	2	2	2	3	35	0	-0.75	0	1.75	6	-0.75	0	1.75	6	19	22.3	3.48	3.48	43	42.5	1.75	50	10	0	1	1	0	100	12	31.6	1
192	19846377	52	2	2	2	3	50	1	0	0.5	2	10	1.25	0	2.75	6	12	21.43	2.98	2.54	44.25	45	1.71	51	10	0	0	0	0	118	12.1	29.5	0
193	22285638	50	2	2	2	3	15	1	0	0	1.25	8	0	0	1.75	6	17	22.86	3.02	4.12	44.75	44.72	2	50	9	1	0	1	0	148	12	24.7	1
194	22287533	49	2	2	2	3	3	1	0	0	1.5	8	0	0	2	6	16	22.35	3.72	2.23	47	47.5	2.08	48	11	0	0	0	0	123	11	31.6	1
195	22285647	45	2	2	3	3	120	0	0	0	0	10	0	0	1.5	6	16	22.32	3.82	2.72	44.75	44.25	3.03	33	9	0	1	1	0	110	12	22.8	0
196	22212067	40	1	9	3	4	60	1	0	0	0	8	0	0	1	6	14	22.36	3.92	2.67	44	44.75	4	25	11	0	0	0	0	82	13.4	25.08	1
197	22159436	49	1	9	4	5	22	1	0	0	0	10	0	0	1.75	6	16	22.32	3.67	2.79	43.25	43.75	2	50	9	1	0	1	0	215	15.1	30.9	1
198	19016295	42	1	9	4	5	28	1	0	0	0	8	0	0	1	6	15	23.45	3.59	3.9	43.5	44.5	3.57	28	8	0	0	0	0	112	14.9	25.3	1
199	21163341	47	2	2	2	3	25	0	0	0	0	10	0	0	1.5	6	18	23.85	3.32	3.24	44.25	45	4	25	9	0	1	1	0	160	12.2	25	1
200	22232545	41	2	1	4	4	3	1	0	0.2	0	8	-0.25	0	1.25	6	17	21.95	2.71	4.65	45.25	45.75	2.77	36	9	0	0	0	0	106	9.6	32.1	1
201	16787393	45	2	2	3	3	45	1	0	0	1	8	0	0	1.5	6	14	22.66	5.84	2.79	44	44.5	2.77	36	9	0	0	0	0	156	9.6	31.6	1
202	16329975	45	1	9	4	5	60	1	0	0	0	8	0	0	1	6	16	22.82	3.16	4.08	44.25	44.65	3.03	33	11	0	0	0	1	112	13	23.7	1
203	19356724	50	2	2	1	5	90	1	0	0.2	1.75	6	-0.75	0	1.75	6	14	23.62	3.7	4.4	43.75	44	2.04	49	8	0	1	1	0	91	10.1	23.75	1
204	22174248	45	2	0	5	3	20	0	-0.25	6	1	8	-0.25	6	1.5	6	12	22.63	4.48	4.11	45.5	45.5	2.63	38	8	0	0	0	0	137	11	27.5	0
205	21058095	46	2	1	1	3	25	1	0	0	1	8	0.25	6	1.25	6	15	22.12	2.76	2.81	44.5	45	3.12	32	10	0	0	0	0	110	11	26	1
206	22266499	42	2	2	2	3	60	0	0	0.2	0	0	-0.5	0	0	6	18	22.52	3.94	3.33	49	48.5	3.84	26	9	1	0	1	0	161	12	32.5	0
207	22279918	47	1	9	3	3	50	1	0	0	1	10	0	0	1.5	6	28	23.62	2.28	3.41	43	43.5	2.85	35	9	0	1	1	1	140	13	26.02	1
208	22281873	45	2	2	1	3	25	1	0	0.3	1.25	10	0	0.3	1.75	6	17	22.42	2.66	3.34	45.25	45	2.85	33	11	0	0	0	0	120	11	23.07	1
209	22264574	44	2	1	1	3	50	0	0	0	0	8	0	0	1	6	13	21.63	6.12	2.12	45	46	3.84	26	8	0	0	0	0	110	13	21.73	0
210	29647353	42	2	2	3	3	45	1	0	0	0	8	0	0	0.5	6	11	22.65	3.05	2.75	45.25	45	3.7	27	9	1	0	1	0	173	13	23.17	1
211	25893643	52	2	3	2	3	15	1	0	0.2	2	8	-0.75	0	2.5	6	13	21.5	2.61	1.74	45	46.25	2	50	9	0	1	1	0	121	14	26.9	1
212	22266676	55	1	9	1	4	50	1	0	0.5	0	12	0.5	0	2.5	6	18	24.25	2.91	4.32	44.25	44.5	1.5	50	11	1	0	1	0	114	10.6	29.33	1
213	22268668	55	2	2	1	3	25	0	1	0.2	2.5	6	1	0.2	2.5	6	16	21.64	3.17	3.86	45.25	47	1.5	49	10	0	0	0	0	84	12.8	31.62	1
214	22266717	61	1	9	2	3	30	0	0	0	0	18	-0.75	0	2.5	6	12	23.07	2.71	4.97	43.25	43.75	0.96	51	11	1	0	1	0	250	9.8	27.02	1
215	22268477	52	1	9	2	3	70	1	0	0.2	0	12	-0.25	0	1.5	6	10	22.93	5.18	3.13	43.75	44	1.58	48	10	0	0	0	1	136	9.6	24.8	1
216	22272326	57	1	9	1	3	40	0	0	0.3	0	18	-1	0	2.75	6	14	23.4	3.21	3.18	43.25	44	1.25	50	11	0	0	0	0	128	12	17.64	0
217	21040563	48	2	2	3	3	10	1	0	0.5	0	12	-1	0	1.75	6	12	24.1	3.48	2.98	43.25	43.5	2	50	10	0	0	0	0	113	10	31.2	0
218	16379268	50	1	9	1	3	300	0	0	0	0	8	0	0	1.75	6	17	22.91	4.05	4.21	44.75	45	3.125	32	10	1	0	1	0	108	16.4	28.02	1
219	22289400	50	1	9	3	4	40	1	0	0	1.5	10	0	0	2	6	18	24.32	3.14	4.12	44.74	43.22	2	50	10	1	0	1	0	156	11	26.31	1
220	22277946	50	1	9	3	3	40	1	0	0	1.25	10	0	0	1.75	6	18	22.82	3.17	4.12	44.25	44..75	2.04	49	8	1	0	1	1	550	12	24.3	1
221	22287468	43	1	9	4	4	60	1	0	0	0	8	0	0	0.75	6	17	22.86	3.82	2.45	44.25	44.75	4	25	9	1	0	1	0	171	13.1	27.8	1
222	22287486	47	1	9	4	5	60	1	0	0	1	8	0	0	1.5	6	14	23.82	3.16	4.12	44.25	44.75	2.22	45	11	0	0	0	0	107	11	22.9	1
223	15672342	53	2	1	3	3	80	1	0	0.2	0	10	-0.5	0	2	6	14	21.92	3.16	4.12	44.25	44.75	2.04	49	11	0	0	0	0	106	12	27.06	1
224	19235467	45	2	1	1	3	5	1	0	0.6	0	18	1.75	0	2.5	6	18	22.06	3.8	1.38	46.5	47	3.125	32	11	0	0	0	0	121	11	31.64	1
225	22276092	51	2	3	4	3	45	0	0	0.2	0	12	0	0.2	2	6	15	21.23	3.21	2.13	47.75	48	2	50	11	1	1	0	0	176	11	29.05	0
226	22212079	40	2	2	3	3	15	1	0	0	0	8	0	0	1	6	12	22.44	3.18	3.74	44	44	3.44	29	7	0	0	0	0	110	10.2	17.77	1
227	22193038	50	2	2	1	3	150	1	0	0	1.5	8	0	0	2	6	13	21.53	2.92	3.11	43.5	44	4.16	12	24	0	0	0	0	128	10	20.79	1
228	22260822	42	1	9	4	1	55	1	0	0	0	8	0	0	1	6	13	22.35	3.12	4.08	42	42.75	3.57	28	9	0	0	0	0	90	14.6	21.8	1
229	14762353	44	1	9	3	2	10	1	0	0	1	8	0	0	1.5	6	14	23.02	4.18	4.21	46	46.75	3.57	28	9	0	0	0	1	118	14.4	22	1
230	22266468	46	1	9	3	3	45	1	0	0	1.25	8	0	0	1.75	6	14	22.36	2.4	2.24	43.75	44	2.85	35	13	1	0	1	1	139	13.9	24.17	1
231	25436576	40	2	2	2	3	10	1	0	0	0	8	0	0	1	6	17	20.9	4.6	1.99	44.25	45.25	2.63	38	8	0	0	0	0	125	10.8	32.47	1
232	18005467	56	1	9	3	5	60	0	0	0	1.5	8	0	0	2	6	18	23.44	4.14	3.11	42.75	43.25	2.56	39	9	0	1	1	0	126	18	24.9	0
233	22219535	53	1	9	1	3	35	1	0	0	0	18	0	0	2	6	16	22.79	3.65	2.01	44.25	44.75	2.12	47	9	0	1	1	0	126	11.1	17.63	1
234	22214895	54	1	9	2	5	45	1	0	0	0	18	0	0	2.5	6	14	22.7	3.04	4.01	45	44.75	2	50	11	1	0	1	0	246	13	30.14	1
235	24743645	45	2	3	2	3	2	1	-1	0	0	8	-1	0	1	6	15	22.66	3.3	3.97	45.25	45.75	4.34	23	8	0	1	1	0	144	9.8	27.97	0
236	22236157	42	2	2	4	1	70	1	0	0	0	10	0	0	1.5	6	12	22.16	2.7	3.67	45.5	46.5	4.34	23	8	0	0	0	0	93	12	24.24	1
237	22194967	52	1	9	4	3	10	1	0	0	0	12	0	0	2	6	14	21.82	3.24	3.62	45.75	46.75	4.54	22	11	1	0	1	0	197	18.5	24.4	1
238	13672642	43	1	9	3	5	15	1	0	0	0	8	0	0	1.25	6	14	23.13	3	4.68	44	44.05	3.33	30	9	0	0	0	1	140	10.2	37.32	0
239	22084031	48	1	9	3	5	12	1	0	0	1	10	0	0	1.75	6	16	23.81	4.3	3.97	42	42.5	1.88	53	10	0	0	0	0	130	11.2	30.1	1
240	21849343	58	2	4	2	3	90	0	0	0	2.5	6	0	0	2.5	6	17	23.32	3.7	2.86	45	45.75	0.72	48	11	0	1	1	0	60	11.7	20.5	1
241	25637454	43	2	3	3	5	7	1	0	0	0	8	0	0	1	6	17	21.9	5.87	4.72	45	46	1.75	50	9	0	0	0	0	130	11.1	24.7	1
242	22281901	46	1	9	4	1	25	0	0	0	1	10	0	0	1.5	6	15	22.12	3.08	3.87	44.5	44.52	2.38	42	9	0	0	0	0	86	10.4	23.22	0
243	19442423	42	1	9	2	5	40	1	0	0.3	0	12	1.5	0	1.25	6	14	23.82	3.33	4.12	43.25	44.75	3.84	26	11	1	0	1	1	141	11.7	23.22	0
244	22266616	48	1	9	2	5	60	0	0	0	0	10	0	0	1.75	6	12	22.31	2.98	2.65	44.5	44.75	2.17	46	10	1	1	1	0	186	15.7	22.28	0
245	22206228	51	2	3	1	3	31	0	0	0	0	10	0	0	2	6	11	21.05	3.01	3.67	47.75	48.25	2	50	9	0	0	0	0	223	10.8	22.32	0
246	22266505	46	2	2	2	3	52	1	0	0.2	0	10	0.25	0	1.5	6	14	21.34	2.54	2.4	45.25	45.75	2.56	39	10	0	1	1	0	111	11.2	28	1
247	22260911	40	2	0	2	4	40	0	0	0	0	8	0	0	1	6	13	20.14	3.43	1.37	48.25	48.15	3.03	33	8	0	0	0	0	106	9	24.2	0
248	22129183	44	1	9	3	4	20	1	0	0.3	0	18	0.5	0	1.5	6	13	22.36	3.14	4.12	42.72	42.73	3.03	44	11	0	0	0	0	115	13.4	24.2	1
249	18648364	50	2	3	3	3	20	1	0	0	1.25	10	0.25	0	2	6	14	22.74	3.32	2.67	43.25	44	1.25	50	11	0	0	0	0	126	14.8	32.9	0
250	22185630	50	2	1	1	4	50	1	0	0.5	0	12	0.75	0	2	6	12	21.43	2.48	3.21	45.5	46	67	50	11	0	0	0	0	110	11	22.8	1
251	22302616	48	1	9	3	4	17	1	0	0	0	10	0.5	0	1.5	6	13	22.32	3.72	4.12	43.72	43.79	2.04	49	8	1	0	1	0	126	14.8	24.22	0
252	22307994	53	2	2	3	4	122	1	1	0.2	1.25	10	1.5	0	1.75	6	14	23.26	3.18	4.12	45.25	45.75	2.04	49	9	1	0	1	0	126	12	22.22	1
253	22319269	44	1	9	3	4	57	1	0	0.2	0	10	-1.5	0	1.25	6	14	22.5	3.94	3.33	48.58	43.52	4	25	8	1	0	1	0	110	14	24.22	0
254	22318067	52	1	9	2	3	20	1	0	0.3	1.5	8	0.5	0	2	6	14	23.72	3.172	4.169	46.25	46.21	2	50	9	0	1	1	0	126	14	23.85	1
255	22031802	45	1	9	2	3	17	1	0	0	0	10	-0.5	0	1.5	6	13	23.26	3.17	4.12	45.26	45.27	4.34	23	9	0	1	1	0	127	12	22.22	1
256	17453643	42	2	2	4	4	12	1	0	0.2	0	10	-0.75	0	1	6	13	22.72	3.67	2.71	43.25	44	3.7	27	8	1	1	1	0	94	11.5	29.2	1
257	22260914	40	2	2	2	3	20	1	0	0.2	0	10	0.25	0	1	6	12	21.7	5.2	2.29	44.25	44.25	2.63	38	8	0	0	0	0	117	6.8	28.2	0
258	22159575	54	1	9	4	4	20	1	1.5	0	2.25	6	1.5	0	2.25	6	15	21.46	3.12	2.98	42.5	43.25	1.08	48	8	1	0	1	0	135	15.2	28.88	1
259	15229634	45	2	2	2	3	2	1	0.5	0	1	8	0.5	0	1.5	6	15	21.82	5.68	3.15	45	45	3.44	29	9	1	0	0	0	112	12.9	27.27	1
260	22279976	47	2	1	1	3	50	1	0	0	0	10	0	0	1.5	6	17	22.11	3.08	4.35	45.25	46	2.85	35	9	1	0	0	0	112	12.8	22.6	1
261	22279921	48	2	3	2	3	40	1	-0.5	0.2	1.25	8	0	0	1.75	6	16	21.56	5.61	2.32	44.5	45.5	2.083	48	9	0	0	0	0	126	12.1	33.87	1
262	20086077	50	1	9	3	5	80	0	0	0	1	10	0	0	1.75	6	15	22.23	3.06	4.22	43.75	44.75	2	50	9	1	1	1	0	150	13.1	29.73	0
263	22283865	44	2	2	3	3	40	1	0	0	0	8	0	0	1	6	15	22.97	2.62	3.94	44.25	44.25	3.03	33	10	0	0	0	0	120	12.2	21.75	1
264	22262851	41	2	1	1	3	40	0	0	0	0	8	0	0	1	6	14	23.12	3.21	2.78	44.75	45.5	3	33	8	0	0	0	0	130	11.2	26.3	1
265	22217461	40	2	3	2	5	12	0	0	0	0	10	0	0	1	6	13	22.96	3.92	2.42	44	44	4.16	24	9	0	0	0	0	121	11.2	27.6	1
266	19137265	46	1	9	2	5	15	1	0	0	0	18	0	0	1.75	6	12	22.96	4.73	4.15	42.5	43.75	2.63	38	9	0	0	0	0	121	13.2	24.8	1
267	17412076	52	2	3	3	3	10	1	2.25	0	2.25	6	2.25	0	2.25	6	12	22.06	5.43	1.97	43.5	44.5	1.55	48	10	0	0	0	0	130	12.2	25.5	1
268	22291452	47	1	9	2	3	15	1	0	0	0	10	0	0	1.75	6	14	23.18	2.78	2.45	42.75	43	1.83	48	10	1	0	1	1	140	12.1	22.9	1
269	22306140	40	2	0	2	3	32	1	0	0	0	10	0	0	1	6	20	23.21	3.26	2.89	44.5	45.5	4.54	22	7	1	1	1	1	232	11.2	27.8	1
270	22304417	40	2	2	3	3	14	1	0	0	0	8	0	0	1	6	17	21.99	2.83	4.22	45	45.25	2.85	35	8	0	0	0	0	189	9.4	26.6	1
271	20133479	47	1	9	1	3	50	1	0	0	1	8	0	0	1.5	6	15	24.35	3.24	3.72	42	42.75	2	50	10	1	1	1	0	128	13.2	31.6	1
272	22287526	53	2	3	2	3	60	1	0	0	0	18	0	0	2.5	6	14	22.43	4.04	2.64	44.25	45	2	50	10	1	0	1	0	121	11.2	21.09	1
273	22296932	61	1	9	3	5	60	0	0.75	0.3	2.75	6	0.75	0.3	2.75	6	15	22.79	3.26	2.98	44.5	45	1.25	50	9	1	0	1	1	290	11.7	26.7	1
274	22119892	40	2	2	2	3	18	1	0	0	0	10	0	0	0.75	6	14	21.65	3.48	3.99	45.5	46.25	4	25	9	1	0	0	0	177	12.4	28.4	1
275	22280061	48	2	4	1	3	60	1	-0.25	0.2	2	8	-0.25	0.2	2.5	6	13	21.84	3.39	4.4	44.25	45	2.04	49	11	0	1	1	0	124	11.2	28.6	1
276	22306226	40	1	9	2	5	80	1	0	0	0	8	0	0	1	6	13	23.12	3.28	2.78	43.25	43.5	4.16	24	8	0	0	0	1	138	13.2	33.7	1
277	22293243	45	1	9	4	1	19	1	0	0	0	10	0	0	1.5	6	18	24.12	3.54	2.98	45	45.5	2	50	10	0	1	1	0	122	14.1	30.6	1
278	22298863	52	1	9	4	4	38	1	0	0	1.5	8	0	0	2	6	13	23.56	2.58	2.43	44.5	45	1.5	50	10	0	0	0	0	141	13.9	31.2	1
279	22260987	47	2	2	3	3	18	1	0	0	1.5	8	0	0	1.75	6	12	23.1	3.26	2.87	44.5	44.75	1.75	50	10	0	0	0	0	121	12.2	28.9	1
280	19128613	50	1	9	4	1	70	1	0	0	1.5	8	0	0	2	6	12	23.55	2.41	5.21	44.5	44.25	1.75	50	9	0	0	1	1	120	12.5	18.06	1
281	22104810	42	2	2	3	3	50	1	0	0.2	0	8	-0.5	0	1	6	16	23.57	3.75	3.72	46.25	47.25	4	25	9	0	0	0	0	117	13	27.52	1
282	18240212	50	1	9	4	1	20	1	0	0	1.5	10	0	0	2	6	13	23.6	3.44	4.77	43	44	2	50	10	0	0	0	0	125	13.2	31.2	1
283	21123088	41	2	3	3	3	20	1	0	0	0	8	0	0	1	6	17	22.75	3.15	2.72	45.75	45.65	3.57	28	9	0	0	0	0	126	12	22.34	1
284	22298753	41	2	3	4	1	20	1	0	0.2	0	6	0.25	0	1	6	15	22.72	3.72	2.75	45.5	45.5	3.33	30	9	0	0	0	0	421	10	25.2	1
285	22302643	40	2	2	3	3	15	1	0	0	0	8	0	0	1	6	13	22.32	3.16	2.36	45.25	45.26	5	20	8	0	0	0	0	126	11.8	22.24	0
286	22230531	48	2	2	1	3	15	0	0	0.2	0	10	0.5	0	1.5	6	14	22.03	2.68	3.76	45.25	45.75	1.5	50	9	0	0	0	0	125	11	23.2	1
287	22240096	50	2	3	3	3	17	0	-1.5	0	2.75	6	-1.5	0	2.75	6	17	24.32	3.52	2.98	43.5	44.25	2.27	44	10	0	0	0	0	132	11.8	28.2	1
288	22298812	62	2	3	2	3	35	1	0	0	2	8	0	0	2.5	6	11	22.38	5.45	1.77	45.75	47	0.25	50	10	0	0	0	0	118	15	23.25	1
289	13758574	49	2	0	2	3	18	0	0	0.2	1	10	0.5	0	1.5	6	17	23.15	3.75	2.75	45.55	45.25	1.75	50	12	0	0	0	0	116	12	23.15	1
290	27428428	59	1	9	1	5	60	0	0	0.2	0	18	-0.25	0	2.5	6	14	22.75	3.15	2.75	45.75	45.25	0.5	50	9	0	0	0	0	114	14	22	0
291	24676545	46	1	9	2	3	20	1	0	0	0	1.5	0	0	1.75	6	16	22.56	3.25	2.44	45.25	45.75	2.22	45	9	0	0	0	0	117	14	27.5	1
292	2343556	45	2	3	2	3	2	1	0	0	0	8	0	0	1.5	6	18	23.26	3.17	2.18	45.75	45.25	2.25	40	8	0	0	0	0	126	14	22.7	1
293	17378010	49	2	2	3	3	12	1	1	0	2.25	6	1	0	2.25	6	17	21.22	3.24	2.54	45.75	45.25	1.75	50	9	0	0	0	0	140	12.5	24.3	1
294	28675755	45	1	9	1	5	29	1	0	0.3	0	8	-1	0	1.25	6	14	23.75	3.75	3.17	45.65	47.25	2.6	38	9	0	0	0	1	117	16	23.17	1
295	22302616	48	1	9	4	1	17	1	0	0.2	1.25	8	0.5	0	1.5	6	14	22.12	3.15	2.95	45.75	45.25	2.5	40	9	1	0	1	0	112	14	22.34	1
296	24645756	45	2	2	2	3	12	1	0	0.5	1.25	8	0.5	0	1.75	6	15	22	3.15	2.75	45.65	45.75	2	50	9	0	0	0	0	117	12	22.18	1
297	22078314	53	1	9	2	5	12	1	0	0	0	18	0	0	2.5	6	14	23.75	3.15	3.32	45.75	45.25	1	50	10	0	0	0	0	124	14	22.31	1
298	21123088	43	2	2	2	3	20	1	0	0	0	8	0	0	1	6	15	23.75	3.24	3.7	43.25	43.75	3.84	26	9	0	0	0	0	126	12	22.32	1
299	22323321	43	1	9	4	1	15	0	0	0	0	8	0	0	1.25	6	16	24.19	3.56	4.36	42.5	42.5	2.78	42	9	0	0	0	0	110	11.5	18	0
300	15645664	53	2	2	4	3	5	1	1.5	0	1.75	6	1.5	0	1.75	6	16	21.75	3.16	2.75	45.75	45.25	1.25	50	9	0	0	0	0	117	14	23.28	1
301	22313564	49	1	9	1	5	15	1	0	0.3	0	12	0.75	0	1.5	6	16	21.76	2.78	2.56	44.25	45	1.5	50	10	0	0	0	0	134	13.2	28.2	1
302	22258886	47	1	9	4	1	15	1	0	0	1	10	0	0	1.5	6	18	23.25	3.52	2.65	45	45.25	2.1	48	9	0	0	0	0	114	14	28.9	1
303	22319269	56	1	9	1	5	20	0	0	0.6	1.5	10	-1.5	0	2.5	6	16	24.21	3.46	3.21	46	46.75	1.25	50	10	1	1	1	1	241	13.1	31.7	0
304	18654645	42	2	2	3	1	20	1	0	0	1.25	6	0	0	1.25	6	17	22.56	3.25	3.16	44.5	45	3.33	30	8	0	0	0	0	110	10.8	23.6	1
305	18657854	41	1	9	3	3	20	1	0	0	0	10	0	0	1	6	17	23.52	3.21	3.11	44.25	44.5	3.22	31	8	0	0	0	0	119	13.1	28.9	1
306	19171754	41	1	9	3	1	10	1	0	0	0	8	0	0	1	8	17	23.34	3.56	3.21	44	43.75	3.84	26	8	0	0	0	0	132	11.5	26.2	1
307	22329137	41	1	9	4	1	25	1	0	0	0	8	0	0	1	8	15	23.25	2.78	3.21	45	45.25	3.33	30	8	0	0	0	0	113	13.5	25.2	1
308	24565474	49	1	9	2	3	120	1	0	0.2	0	10	-0.25	0	2	6	13	24.12	3.24	3.17	44.5	44.75	1.75	50	9	0	0	0	0	97	16	22.5	1
309	23567354	43	1	9	4	1	2	1	0	0	0	8	0	0	1	6	12	23.11	2.87	2.56	44.5	44.25	3.84	26	8	0	0	0	0	110	13.5	23.12	1
310	20395394	45	2	2	4	1	20	1	0	0	0	10	0	0	1.25	6	16	23.26	2.75	2.98	45.25	45.25	3.57	28	9	0	0	0	0	117	7.1	24.26	1
311	10383382	43	1	9	2	3	151	1	0	0	0	8	0	0	0.75	6	16	23.72	3.17	2.28	45.75	45.25	4	25	8	0	0	0	0	126	13	23.7	1
312	20371374	41	2	3	4	3	15	1	0	0	0	8	0	0	1.25	6	14	22.15	2.98	2.65	44.5	44.25	3.54	28	7	0	0	0	0	110	11.2	21.3	1
313	23658363	50	1	9	3	2	8	1	0	0.2	1.5	8	0.5	0	2	6	12	21.12	2.98	2.65	42.5	43.25	1.5	50	10	1	1	1	1	118	13.2	27.2	1
314	25060595	50	2	2	4	3	28	1	0	0.2	0	12	0	0.2	1.75	6	18	23.27	3.16	2.19	45.75	45.75	2	50	8	0	0	0	0	117	13	25.6	1
315	10395394	45	1	9	4	1	28	1	0	0	0	10	0	0	1.5	6	14	23.25	3.16	2.98	45.25	45.75	3.57	28	9	0	0	0	0	127	14	30.2	1
316	20308103	48	2	2	3	3	20	1	0	0.2	2	8	-1	0	2.5	6	16	23.32	3.41	2.88	44.5	44.25	2.27	44	10	0	0	0	0	112	12.3	27.2	1
317	10380384	40	1	9	4	1	20	1	0	0	0	8	0	0	0.75	6	14	23.12	3.18	2.78	43.75	43.5	4	25	8	0	0	0	0	113	13.2	26.5	1
318	21280384	60	2	3	4	1	28	1	1.5	0	2.25	6	1.5	0	2.25	6	14	22.36	3.18	2.27	45.25	45.25	2.22	45	8	1	0	1	0	121	12	22.1	1
319	20313112	59	2	3	2	3	2	0	0	0.6	2	10	1.25	6	2.75	6	18	23.21	3.15	2.91	45	45	0.5	50	11	1	0	1	0	113	12.1	26.5	1
320	20372373	42	2	3	3	3	8	1	0	0	0	8	0	0	1.25	6	18	22.46	3.16	3.65	44	44	3.33	30	7	0	0	0	0	118	11.2	15.3	1
321	20392394	42	2	2	4	1	19	1	0	0	0	8	0	0	0.75	6	14	23.17	3.12	2.274	45.25	45.25	4	25	9	0	0	0	0	117	13	23.29	1
322	27584744	50	1	9	4	1	18	0	0	0	2	6	0	0	2	6	14	23.25	3.87	3.35	44	44.75	2.17	46	8	0	0	0	0	121	13.5	24.2	1
323	10399395	49	1	9	5	1	25	1	0	0.2	0	12	0.5	0	1.75	6	14	24.17	3.15	2.22	45.25	45.75	2.08	48	9	1	0	1	1	131	15	29.7	1
324	13110314	60	1	9	4	1	10	0	0.5	0	2.5	6	0.5	0	2.5	6	10	23.75	3.22	3.17	42.25	43.25	0.25	48	11	0	0	0	1	156	13.2	31.2	1
325	10390392	50	1	9	2	3	22	1	0	0.5	0	12	1.5	0	1.5	6	16	23.12	3.17	2.75	45.15	45.17	1.5	50	9	0	1	0	0	118	14.8	26.25	1
326	10310104	55	1	9	4	1	15	1	0	0	2	8	0	0	2.5	6	16	24.12	4.75	2.75	42.5	43	1.58	63	10	0	0	0	0	120	13.1	21.5	1
327	20382384	42	2	3	4	1	150	1	0	0	0	8	0	0	1.5	6	13	23.68	4.35	2.67	44.5	45	3.33	30	8	0	0	0	0	111	11	22.8	1
328	23123445	40	2	2	2	3	80	1	0	0	0	8	0	0	1	6	14	22.07	4.56	3.28	44.5	44.75	4	25	8	0	0	0	0	110	11.6	22.86	1
329	28454836	52	2	2	3	3	50	1	0	0	0	10	0	0	2	6	18	22.17	3.47	2.25	46.5	46.75	1.5	50	9	0	0	0	0	136	10.2	22.22	1
330	18494733	50	2	3	2	3	18	1	0	0	1.5	8	0	0	2	6	18	22.29	3.29	3.05	45.75	45.25	2	50	10	0	0	0	0	196	12.3	23.5	1
331	10313104	50	1	9	4	1	60	1	0	0	1.5	8	0	0	1.75	6	13	22.13	2.96	4.41	46.5	46	2	50	10	0	0	0	0	138	14	23.4	1
332	27383648	40	1	9	4	1	12	1	0	0	0	8	0	0	1	6	16	22.07	3.56	1.86	44.5	44.25	4	25	8	0	0	0	0	122	13.5	23.9	1
333	10395393	45	1	9	3	3	7	0	0	0	0	8	0	0	1.75	6	12	22.5	3.67	2.15	41.5	41.75	2.94	34	9	0	0	0	0	95	10.7	31	1
334	27483639	40	1	9	2	4	20	1	0	0	0	8	0	0	1	6	16	21.83	2.22	1.98	43.5	43.5	5.26	19	8	0	0	0	0	102	12.6	26.5	1
335	10394395	44	1	9	5	1	15	1	0	0	1	8	0	0	1.5	6	16	24.85	4.87	3.46	45	44.75	2.7	37	9	0	0	0	0	276	10.5	28.11	1
336	21147583	40	1	9	4	1	30	0	-3.25	0	0	6	-3.25	0	0	6	18	23.12	3.97	4.04	44	44.5	5.88	17	8	0	0	0	0	111	13.2	24.8	0
337	23244642	41	2	2	2	3	8	1	0	0	0	8	0	0	1	6	18	23.34	3.42	2.98	44.5	45.5	3.57	28	8	0	0	0	0	101	11.5	23.12	1
338	10073104	47	1	9	4	1	8	1	0.5	0	1.75	6	0.5	0	1.75	6	15	23.24	3.21	3.18	44	44.25	2.17	46	10	0	0	0	0	121	14.1	24.65	1
339	10353124	55	1	9	4	1	15	1	0	0	2	10	0	0	2.5	6	18	23.78	3.34	3.73	44	44	1.08	48	12	0	1	1	0	118	12.6	33.4	1
340	23214344	41	1	9	4	3	60	1	0	0	0	8	0	0	1	6	14	23.68	2.95	2.99	44.5	44.25	3.51	28	8	1	0	1	0	131	13.7	26.8	1
341	13455653	45	2	3	3	3	17	1	0	0.2	0	10	-0.5	0	1	6	15	22.78	3.41	2.87	44.25	44.5	3.12	32	8	0	0	0	0	124	13.1	27.4	1
342	22338630	50	1	9	3	3	20	0	-1.25	0	0	10	-1.25	0	1.5	6	16	22.91	3.22	2.95	44.5	45.25	3	33	8	1	0	1	0	131	13.6	24	1
								a1
